# Supplementary material for: Identification of Deoxynivalenol and Degradation Products during Maize Germ Oil Refining Process
Source: Foods. 2022 Jun 13;11(12):1720. doi: 10.3390/foods11121720 (PMC9223215; doi:10.3390/foods11121720)
Supplement: Supplementary file 1 [file foods-11-01720-s001.zip]

Archive with 1 entries (1 files):
- foods-1699413-supplementary.pdf
